# Supplementary material for: Viral MicroRNAs Encoded by Nucleocapsid Gene of SARS-CoV-2 Are Detected during Infection, and Targeting Metabolic Pathways in Host Cells
Source: Cells. 2021 Jul 12;10(7):1762. doi: 10.3390/cells10071762 (PMC8307234; doi:10.3390/cells10071762)
Supplement: Supplementary file 1 [file cells-10-01762-s001.zip]

Archive with 1 entries (1 files):
- cells-1268410-supplementary.pdf
